# Supplementary material for: QTL Map of Early- and Late-Stage Perennial Regrowth in Zea diploperennis
Source: Front Plant Sci. 2021 Aug 24;12:707839. doi: 10.3389/fpls.2021.707839 (PMC8421791; doi:10.3389/fpls.2021.707839)
Supplement: Supplementary Figure 1 — Distribution of filtered homozygous “Gigi” SNPs mapped to P39v1 reference assembly. [file Data_Sheet_1.zip]

Archive with 10 entries (10 files):
- Supplementary Figure 1.TIF
- Supplementary Figure 2.TIF
- Supplementary File 1.XLSX
- Supplementary File 2.CSV
- Supplementary File 3.CSV
- Supplementary File 4.XLSX
- Supplementary File 5.XLSX
- Supplementary File 6.XLSX
- Supplementary Table 1.DOCX
- Supplementary Table 2.docx
