# Supplementary material for: QTL Map of Early- and Late-Stage Perennial Regrowth in Zea diploperennis
Source: Front Plant Sci. 2021 Aug 24;12:707839. doi: 10.3389/fpls.2021.707839 (PMC8421791; doi:10.3389/fpls.2021.707839)
Supplement: Supplementary Figure 1 — Distribution of filtered homozygous “Gigi” SNPs mapped to P39v1 reference assembly. [file Data_Sheet_1.zip › Supplementary File 1.XLSX]

## Sheet: Sheet1
Supplementary File 1: Marker and PCR primer information. This file contains primer names, sequences, and positions in references P39, Hp301, and B73v4.
F Primer	R Primer	F Primer	R Primer	Marker Type	Enzyme	Chromosome	P39v1 position	Hp301v1 position	B73v4 position (F primer)	Maize Variant	Gigi Variant	Maize Size	Gigi Size
DPP25	DPP26	TTGTGCTCTCTGTGAGGCAG	CACTTCATTCCTGATCGGGG	CAPS	EcoRV	2	9773094	NA	9305071	C	A	134+480	614
DCP52	DCP53	CAGTTTGTTATTGGCGGCCA	CCGAAGAGCTTGCTCACCTA	Indel	NA	2	19144950	18383953	18455713	GGGGGCCCTGTTCTTAAGGCGTCGCCTAGGCGTCCAGGCATAGCTCCAACGCCTAGGCGCCTTGCCCGCCAACCTCGCCTAGGCGTCCAGGCGGTGGTCCAACGCCTTGGCTCACCTTACCGCTTTAAAAACCATGGTT	G	270	132
DCP36	DCP37	TGGAACCCCTGGACATTGTT	TACTTTCCTGGCTGCCGTAT	Indel	NA	2	24743305	NA	23947252	G	GAGGCTCAGAGATTCCAGTACCATACAGATTAACACCAGATGGAAGTATACAAAGAGCAACAGCACACACTCGAGTA	189	265
DCP34	DCP32	TGTCTTGGCTGCAAAAGTCT	CGTTTGGCAAATTGTGCGTG	Indel	NA	2	32785328	31941037	31804851	CAGTGTTCTTAGGGCGCCGCCTAGGCGCCGCCTAGGCGCCCGGGCAAAACTGGTCGCCTTGCTCGCCATACCCGCCTAGGCGTTGCCTAGGCGGTTGTCTGGTCCACTTGCTTGCCTAGGCGCCTTAAGAACACTGGAAAACATT	C	701	556
DCP29	DCP30	AGGCTTTGTATGGTTCAGCA	TTCTCATCCGCCCAAGTGAT	Indel	NA	2	35426236	34622210	34279754	G	GCATTATTGCTGCAGTTCCAACTGAGAAAGAATTAACGA	153	190
DCP15	DCP16	TGGCTCTGATACCACTTGTTAGA	CCACCAAAATCTCCAGTGTTCT	Indel	NA	2	36792388	NA	35917276	CTAATAGGGTGTTTGGTTTGAGGAATGAGCTAGTTCATCATCTTCTCACTCTTATTTTTTTTGTTTGGTTTGTGGAATGGAATGAGTTGATCCATCATTACCACATTCCTCGTAATTAGTTAGTTAGTACTAATATGAGGAATTGGGTCATCCCACCAAATTTGAGGAATGAACCCATGATGCACCACCTCATTTTGGATGGAGTGATTCCTCAAACCAAACACCCCA	C	396	169
DCP96	DCP97	CRTTTCCGAGTCGCTGCTAG	CGGCGACAATTTCTCCACAT	Indel	NA	2	NA	37407764	37384606	T	TGCATGTCGCGTATGCAGCCGCGAGCTACGGAGCCCGTTAA	267	307
DCP100	DCP101	CATTTTCATGTRGGGGCTTAAGG	GCACACAACCAAARCCATTT	Indel	NA	2	38242894	37460452	37437550	TCAGATAGTTGTTGGATATTTGTTCGGGCAGATAAGTGACATATACAGATGTTATTTGGTCGGATAT	T	406	340
DCP23	DCP24	TRTCGGTCTGTTCGGATTCT	CCCTCGGCATTTCAGAAAACA	Indel	NA	2	44661546	44891657	43898323	T	TAATATCTGTCCATTTCGTCATCACTTCCTCTCGCATACTATCCATCTCTTACTTACACCTTTCTTCTTCCATCTCTCCAGCTAGGCAGCTAGCTCTCTTACTTCCACCTTCTTTCATCTCTCCATCCGATCACTCTTCTTAATTCTTAGGGTGTGTTTGATTTAGCTAGGAGCTACAAAAG	249	411
DCP78	DCP79	AGTTGGAGGCAAGCATGTTG	TTTGCACGTGTTGTTCAGCT	Indel	NA	2	54414638	54292977	53273971	C	CCTTATGAGCAGTGATAGATGAGATGCAACATCGAACAAAAGCAACTTCCAAGTCCCAAACGTTGAAAATACTTCCCAAAAACTATTGTGTCCTAGGCTCCAGTGCGACGACTTGATGCGCACAAAGCACTAGTATCAGCATTAAAAAATATTTAAGTCATGGCCATCTTGCTGTAATCAGATCGCTGCAGGTGCACTACTCAACGTCATTCCTGCAAAAAAAAAAAAAATCCTACTCATTCTAAA	427	672
DCP25	DCP26	TGMTGTCAATGTGTGGTGCA	GCAGTTGATAGGCTAAGCTCAC	Indel	NA	2	69871919	70462543	68246195	AAATAATCATGGATTCGGGGCTGGGGGTTGTTTGGTACCCCTCTGTGCTGTTCTGCAGTTTGTTTTCTTCTTTTTCTGTCTAGGCCTTTTTATTGGCACCTTGTTCTGGGTCTATTTTAGACCTTTTTCTCCTTTTCTTAATATATAAGATGCGCAGTTCTCTTGCGCGTTCGATAAAAAAT	A	300	119
DCP27	DCP28	CRATTAATACGCCAACCACGA	AGCACCCGTGTTTCAAATGA	Indel	NA	2	80996496	NA	79795800	ACCAAGGTTCTGTTTGGTTCACATAATTGTAACGTAATAGGTAACGGATAACGTTAAATCATGTTTGTTTTAGTCCAACCGTAATCAGATACCACACTATAATTTGATACCAGCTTATTCAAATTTGTTACCGCCAGTAATCGAGCCGAAACCATTACCATTACCATTTGCGTTACATTTTTTGAACCAAACAGCAC	A	299	203
DPP7	DPP8	TCACCAACAACCACAGAGCC	GGGGAAGAGAACCACCTAGC	CAPS	EcoRV	7	4517874	4673194	4964126	T	G	253+396	649
DCP7	DCP8	GCCTCTTGCACTGAATTAGCC	ACCTGTTTCCATACAGACTTGA	Indel	NA	7	7181925	6960958	7550974	TTAAGGGCATGTACAACCTAGACACTGTTGTACGGTACTCCAAGTATAAGACACAACTAAAACACAACATAATACAGTGGTCGTGTCTAAAACATGTGTCTTACCATATTCATTGTACCAATCAGAGCATTCAATAAATTAAAGTGATCAATCAGCTAGTCTCTTGTCTCGAACATTGAGCTAAGACACCGTGTCTTCGTCAAGATACATGTCTTGAGTTTTTTTACATTCACCCCCCTAGACACATTCTAAGACATAACTTAAGACACCCATTGTACATGCCC	T	479	196
DCP172	DCP173	ACTCCTAGTGCATGCAACTG	GGGCCTCGATTTCATGTCAT	Indel	NA	7	NA	5051663	5374168	TAAGATAATTGAGGACAATTGATCTCAGTTTTTTCTCGAACGCGCAGGAGAACTGCGCCCCATTATATATTAAGCAGAGGAATAGAAAAAACAAACAAAAACAAAAAACAAAAACAAAAAGGAAAAGGTTTTACAGTCCTCCTTACGGAGGCCAGAAACAGGCATATAAATAAAGATCCATAAGGGGATCAAAAAATCATACTACTCAAATCTTCCTAAGGCTCTACCAAGGGTGCAGCCAGATGTGTGAGGCCTTTTGCACCAGCCACTTCCCATCTTCTTCTTTCCTCATCAGCAGCTCTGAGGCTTGAAGACATACTTGGGTTGCAGCCATCAAAAATGCATTTATTTCGATGATTCCATAAAGTCCAAGCTCCTAGAATGATGAGAGAGTTAAGG…	T	718	302
DCP164	DCP165	ACCACCAGCCATATGAAGCA	CTTGCATGGATCTCAGGTGG	Indel	NA	7	NA	7117075	7682233	TGATAATTTTTTTTCTTAAACACGCAGGAGAGCTGCGCATCATTAAATTAAGAGAAGAAAACAGTCCAAAATGGACCAAAGTACAATGCCAAAATAGGCAAAACACAAAACACAAAACCACCAACTTCTGCTGCGCACAAAACTGCAGCCTCCATAAATGCGCCTGGAAACAGCAGCACGCAATAGGAGACCGAACAACAAAAAGTGCAAGCAGATT	T	272	56
DCP180	DCP181	CCTTCTTGTCGTGCGGATATC	CAGTACAATAGATCTCACCTGGT	Indel	NA	8	104729252	102635577	105774490	CTTCTCAGTTCGGGGATTTTCTCGGCCGGGACCATGTTTCGGTCTCTTCTTAATATAATACCGGGAGGGCGGTCTTTCCCTCCCCGGCCGAGTT	C	242	155
DCP110	DCP111	ACCTAAACATGTTAGCGGGC	ACGGTGGTGGTGGTTAAGAT	Indel	NA	8	119544916	117190658	120524573	TTTTTTTCTCGAACACGCAGGAGAGCTGCGCGTCAATGTATTAAGAAGAAAAGGGGAAAAGACCCCGAACAGACAGTATTCTTG	T	247	175
DCP114	DCP115	AGCAAAAGAAACAGYCAGCT	ACCCAGTCAGCCCAARTTTT	Indel	NA	8	125133557	122726449	125529219	AGTTTGATACAATGTTTTCAAGTCGTCCAAGTCAGTTTGGACCAATCACGATTAATCGTCCAAATCGTCCGACTAATCGTGATTAATCACGATTAATCACCCTAGTCGGTTAGCTAGAACGACCAGCAAGTCATCCGACTTGAAAACATTG	A	498	349
DCP82	DCP83	CCACGTTAAACCACTCCCAG	GAGATAGGAGGTGGCTGCAT	Indel	NA	8	134930828	132373146	135530496	T	TTCATGCTAAACAATATTCACATAAGCAGTGTTTTTAAACAATATTCACATAA	300	360
DCP84	DCP85	GGTCACTGATAAATGGCGCA	CAGCAGATCACGCCAAAAGT	Indel	NA	8	139557090	136894954	140256302	T	TGTCTGATTTCTTGGGAGCGAGTCCAATGCCCATTGCAATATGGGGTGGGGGTGG	297	351
DCP64	DCP65	GGCATTTTCCTATGAGACGCC	GTGGGTTCGAGTGCTCAC	Indel	NA	8	148276445	145300893	148606024	ACACTCCGCGCTGACACTCTGGGCCCGTCCCATGCGCCCAGCGCTCTCTCAGCTACAACCCTGTGGACTCCAGCGCCCGCACCCCTGCTCAGCACCTGATTCTGCCCGCGCAGCTAACA	A	324	204
DCP68	DCP69	ACAAACAACACAAGCCCACA	GCCGGGCCATAGTCTGTAAT	Indel	NA	8	150377911	147636089	150760072	TTTAGGGCTTGTTCGTTTTGGTGATAATCTACATGTATTGGGTGGGATTGAGCCGGTTTAAATCCATAACAAGTCAAAATCCACCCCAATCCCACCCAATACACTCCAATACACATGTAATATCAATAACCGAACAAGCCC	T	214	77
DCP142	DCP143	TCAAGTCTGAATGGGAAAGAGGA	GTCTGCTACATATGGAAGGGC	Indel	NA	8	158875208	NA	159528722	CTTTTTTTTTTCTCGAAAGCGCAGGAGAACTGCGCGATATTATATTAAAGAAGAAGGACAATTACAGAAGAAAACAAAAGAGGCGCCTATGGCGGCCA	C	375	278
DCP130	DCP131	GAATCGGTCTCTGCATGYAC	CAGCTGTATTACTTGCCGCA	Indel	NA	8	174501538	171089473	174977403	T	TTCATACCTCCAAGTTCTTTCTTTTGGGTAGACATACTGCAAACTTTTGATATGACTCTTGAAAATCAAGGACTATACTTGTGTGCTGTTGTAGTATTGTTTGTGCCA	233	340
