# Supplementary material for: QTL Map of Early- and Late-Stage Perennial Regrowth in Zea diploperennis
Source: Front Plant Sci. 2021 Aug 24;12:707839. doi: 10.3389/fpls.2021.707839 (PMC8421791; doi:10.3389/fpls.2021.707839)
Supplement: Supplementary Figure 1 — Distribution of filtered homozygous “Gigi” SNPs mapped to P39v1 reference assembly. [file Data_Sheet_1.zip › Supplementary File 2.CSV]

Ind	Jan	Feb	Mar	May	DPP25	DCP52	DCP36	DCP34	DCP29	DCP15	DCP100	DCP23	DCP78	DCP25	DCP27	DPP7	DCP7	DCP180	DCP110	DCP114	DCP82	DCP84	DCP64	DCP68	DCP142	DCP130
					2	2	2	2	2	2	2	2	2	2	2	7	7	8	8	8	8	8	8	8	8	8
1	1	1	1	1	B	B	B	B	H	H	H	H	H	H	H	A	H	A	A	A	A	A	H	H	H	B
2	1	1	1	1	H	H	H	H	H	H	H	A	A	A	A	H	H	H	H	H	H	H	H	H	H	H
3	0	0	0	0	H	NA	H	H	H	H	H	H	H	H	H	A	H	A	A	A	H	H	H	H	H	H
4	1	1	1	1	A	A	A	A	A	A	A	H	H	H	H	B	B	A	A	A	A	A	A	A	A	A
5	1	1	1	1	H	H	H	H	H	H	H	H	H	H	H	B	H	A	A	A	A	A	A	H	H	H
6	1	1	1	1	H	A	A	H	H	H	H	H	H	H	H	B	B	H	H	H	H	H	H	H	A	H
7	0	0	0	0	B	H	H	H	H	H	H	H	H	H	H	B	B	A	A	A	A	A	A	A	A	A
8	1	1	1	1	A	H	H	H	H	H	H	H	H	H	H	B	H	H	H	H	H	H	H	H	H	A
9	0	0	0	0	B	B	B	NA	B	B	B	B	B	A	A	B	B	H	H	H	B	B	B	B	B	B
10	0	0	0	0	H	H	H	H	H	H	H	H	H	H	H	H	H	H	H	H	H	H	H	H	H	H
11	0	0	0	0	H	B	B	B	H	H	H	H	H	B	B	A	A	B	B	B	B	B	H	H	H	A
12	0	0	0	0	H	A	A	A	A	A	A	A	A	A	A	A	H	H	H	H	H	H	H	H	H	A
13	1	1	1	1	A	A	A	A	A	A	A	A	A	A	A	H	H	H	H	H	H	H	H	H	H	B
14	0	0	0	0	H	B	B	B	B	B	B	B	B	B	B	A	A	B	H	H	H	H	H	H	H	H
15	0	0	0	0	A	A	A	A	A	A	A	A	A	A	A	H	H	B	B	B	B	B	B	B	A	A
16	1	1	1	1	B	H	H	H	H	H	H	H	H	H	H	B	B	A	A	A	A	A	A	A	A	H
17	0	0	0	0	A	A	A	A	A	A	A	A	A	A	NA	H	H	H	H	H	H	H	H	H	H	H
18	1	1	1	1	H	H	H	H	H	H	H	H	H	H	H	H	H	A	A	A	A	A	A	A	A	H
19	0	0	0	0	B	B	B	H	H	H	H	H	H	H	H	H	H	B	A	A	A	A	A	A	A	H
20	0	0	0	0	A	H	H	B	B	B	B	B	B	B	B	B	B	A	A	A	A	A	A	A	A	A
21	0	0	0	0	A	H	H	H	H	H	H	H	H	H	H	H	B	B	B	B	B	B	B	B	H	H
22	1	1	0	0	A	H	H	H	H	H	H	H	H	H	H	B	H	A	A	A	A	A	A	A	A	H
23	0	0	0	0	B	H	H	H	H	H	H	H	H	H	H	B	B	B	B	B	B	B	B	B	B	H
24	0	0	0	0	H	H	H	NA	A	A	A	A	A	A	A	A	A	B	B	B	B	B	B	B	B	H
25	0	0	0	0	H	H	B	B	B	B	B	B	B	B	NA	H	B	B	B	B	B	H	H	H	H	H
26	1	0	0	0	H	H	H	H	A	A	A	A	A	A	A	B	B	H	H	H	H	H	H	H	H	H
27	0	0	0	0	H	H	A	A	A	A	A	A	A	A	A	H	H	H	H	H	H	H	H	B	B	H
28	0	0	0	0	H	H	A	A	A	A	A	A	A	A	A	H	A	H	H	H	H	H	H	H	H	H
29	0	0	0	0	NA	NA	NA	NA	B	NA	NA	NA	NA	NA	NA	NA	NA	NA	NA	NA	NA	NA	NA	NA	NA	NA
30	1	1	1	1	NA	NA	NA	NA	NA	NA	NA	NA	NA	NA	A	NA	NA	B	NA	H	NA	NA	NA	A	H	H
31	1	0	0	0	H	H	H	H	H	H	H	H	H	H	H	H	H	B	B	B	B	B	B	H	A	A
32	1	1	1	1	B	B	H	A	A	A	A	A	A	A	A	H	H	H	H	H	H	H	H	H	H	H
33	1	1	1	1	H	H	H	A	A	A	A	A	H	H	H	H	H	A	A	A	A	A	A	A	A	A
34	0	0	0	0	B	B	H	H	H	H	H	H	H	H	A	H	B	B	B	B	B	B	B	B	B	H
35	0	0	0	0	B	B	B	B	B	B	B	B	B	B	B	B	B	A	H	H	H	H	H	H	H	B
36	0	0	0	0	A	A	A	H	H	H	H	B	B	B	B	B	H	B	B	B	B	B	B	B	B	H
37	0	0	0	0	H	H	H	A	A	A	A	A	A	A	A	H	H	H	H	H	H	H	H	H	H	A
38	0	0	0	0	B	B	B	B	B	B	B	B	B	B	B	A	H	H	H	H	H	H	H	H	H	B
39	0	0	0	0	B	H	H	H	H	H	H	H	H	H	H	H	H	A	A	A	A	A	A	A	A	B
40	0	0	0	0	H	H	H	H	H	H	H	H	H	H	H	H	H	H	H	H	H	H	H	H	H	A
41	1	1	1	1	H	A	B	NA	NA	A	A	H	NA	H	H	NA	A	H	B	H	B	H	H	H	H	H
42	1	1	1	1	B	B	H	H	H	H	H	H	H	H	H	B	B	H	H	H	H	H	H	H	H	H
43	0	0	0	0	B	B	B	B	B	B	B	H	H	H	H	H	H	H	H	H	H	H	H	H	B	H
44	1	1	1	1	H	H	H	H	H	H	H	H	H	H	H	H	H	A	A	A	A	H	A	A	H	H
45	1	1	1	1	H	H	H	H	H	H	H	H	H	H	H	H	H	H	H	H	H	H	H	H	H	H
46	1	0	0	0	H	A	A	A	A	A	A	A	A	A	A	A	H	H	H	H	H	H	H	H	A	B
47	1	1	1	1	B	H	H	H	H	H	H	H	H	H	H	H	H	H	H	H	H	H	H	H	H	H
48	1	1	1	0	H	A	A	A	A	A	A	A	A	A	H	H	H	H	H	H	H	H	H	H	H	H
49	0	0	0	0	H	B	B	B	B	B	B	B	B	B	NA	A	A	A	A	A	A	A	A	A	A	B
50	0	0	0	0	B	H	H	H	H	H	H	H	H	A	A	H	H	H	A	A	A	A	A	A	A	A
51	1	1	0	0	A	A	A	H	A	A	A	A	NA	A	A	B	A	H	H	H	H	H	H	H	H	H
52	1	1	1	1	B	H	H	H	H	H	H	H	H	H	H	H	H	B	B	B	B	B	B	B	B	B
53	0	0	0	0	B	B	B	H	H	H	H	H	H	H	H	B	H	NA	H	H	H	H	H	H	H	NA
54	0	0	0	0	H	B	B	B	B	B	B	B	B	B	B	H	H	B	B	B	B	B	H	H	H	A
55	0	0	0	0	H	B	B	B	B	B	B	B	B	B	B	H	H	B	B	B	B	B	H	H	H	A
56	0	0	0	0	NA	NA	NA	NA	NA	H	NA	H	NA	NA	A	B	NA	B	B	B	B	NA	B	NA	B	H
57	0	0	0	0	H	H	H	H	H	H	H	H	H	H	H	H	H	H	H	H	B	B	B	B	B	H
58	0	0	0	0	A	A	H	NA	H	H	H	NA	B	H	H	H	H	B	B	B	B	B	B	B	B	B
59	1	1	1	0	A	A	A	NA	A	A	A	A	NA	A	A	H	B	B	B	B	B	B	B	B	B	A
60	1	1	1	1	H	H	H	H	H	H	H	H	H	H	H	B	B	H	H	H	H	H	H	H	H	H
61	1	1	1	1	B	B	B	B	B	B	NA	B	NA	B	B	H	A	A	A	A	A	A	A	A	H	H
62	0	0	0	1	A	A	A	A	A	A	A	A	A	A	A	A	A	H	H	H	H	H	H	H	B	B
63	1	1	1	1	A	A	A	A	A	A	A	A	A	A	A	A	H	A	A	A	A	A	A	A	H	B
64	0	0	0	0	H	A	A	NA	H	H	H	H	A	H	H	H	B	B	B	B	B	B	B	H	B	B
65	1	1	1	1	H	H	H	A	A	A	A	A	A	A	A	H	H	H	H	H	H	H	H	H	H	A
66	1	1	1	1	H	H	H	H	H	H	H	A	B	A	H	H	H	A	A	A	A	A	A	A	A	H
67	1	1	1	1	H	A	A	A	A	A	A	A	A	A	A	A	A	B	B	B	B	B	B	B	B	B
68	1	1	1	0	A	A	A	A	A	A	A	NA	B	A	H	H	H	A	A	A	A	H	H	H	H	A
69	0	0	0	0	H	H	A	A	A	A	A	A	A	A	A	H	H	H	H	H	H	H	H	H	H	A
70	1	0	0	0	B	H	H	H	H	H	H	H	H	A	A	H	H	A	A	A	A	H	A	A	A	H
71	0	0	0	0	H	H	H	H	H	H	H	H	H	H	H	H	H	H	H	H	H	H	H	H	H	H
72	1	1	0	0	A	A	H	NA	H	H	H	NA	H	H	H	H	H	H	H	H	H	H	H	H	H	B
73	0	0	0	0	NA	H	H	NA	H	H	H	H	H	A	A	B	B	B	B	B	B	B	B	B	B	B
74	1	0	0	0	H	NA	A	NA	A	A	A	NA	NA	A	A	H	A	B	H	H	H	NA	NA	H	A	A
75	1	0	0	0	H	H	H	NA	H	H	H	H	H	H	H	A	A	A	A	A	H	H	H	H	H	H
76	0	0	0	0	A	H	B	B	B	B	B	B	B	B	B	B	H	NA	A	A	A	A	A	A	A	H
77	0	0	0	0	H	H	H	H	H	H	H	NA	H	H	H	A	A	H	H	H	H	H	H	H	H	B
78	0	0	0	0	H	H	H	H	H	H	H	B	B	B	B	A	A	B	B	B	H	H	A	A	A	A
79	0	0	0	0	A	A	H	H	H	H	H	H	H	H	H	H	H	A	H	H	H	H	H	H	H	A
80	0	0	0	0	A	NA	NA	NA	NA	NA	B	NA	NA	NA	A	A	A	B	H	H	H	A	NA	A	B	H
81	1	0	0	0	H	A	A	NA	A	A	A	A	NA	A	A	H	H	H	H	H	H	A	H	H	H	H
82	1	0	0	0	A	H	H	H	H	H	H	H	H	H	H	B	H	B	B	B	B	B	B	B	H	H
83	0	0	0	0	H	A	A	H	H	H	H	H	H	H	H	H	H	B	B	B	B	B	B	B	H	H
84	1	1	1	1	A	H	H	H	H	H	H	H	H	H	H	A	H	A	A	A	A	A	A	A	A	B
85	0	0	0	0	H	A	A	H	H	H	H	H	H	H	H	H	H	B	B	B	B	B	B	B	B	B
86	0	0	0	0	H	A	A	NA	A	A	A	NA	A	NA	A	H	A	B	B	B	B	A	NA	H	H	H
87	0	0	0	0	H	H	B	B	B	B	B	B	B	B	B	H	B	B	B	B	B	B	B	B	B	H
88	0	1	1	1	A	H	H	NA	H	A	H	H	H	H	NA	B	B	H	H	H	H	H	H	H	H	H
89	0	0	0	0	A	A	H	H	H	H	H	H	H	H	H	B	B	B	B	B	B	B	B	B	H	H
90	0	0	0	0	B	B	B	B	B	B	B	B	B	B	B	A	A	H	H	H	H	H	H	H	H	B
91	1	0	0	0	H	A	H	H	H	H	H	H	H	H	H	H	H	NA	A	A	H	H	H	H	H	H
92	0	0	0	0	H	H	H	H	H	H	H	H	H	B	B	B	B	H	H	H	H	H	H	H	H	H
93	1	1	1	1	NA	A	H	H	H	H	H	H	H	H	H	A	A	NA	H	A	A	A	A	A	H	B
94	0	0	0	0	H	H	H	H	H	H	H	H	B	B	B	H	H	B	B	B	NA	B	B	H	H	A
95	0	0	0	0	H	H	H	B	B	B	B	B	H	H	H	H	H	A	A	A	A	A	A	A	A	H
96	0	0	0	0	B	B	B	B	B	B	B	B	B	B	B	A	H	A	A	A	A	A	A	A	A	A
97	0	0	0	0	H	B	H	H	H	H	H	H	H	H	H	B	B	H	H	H	H	H	H	H	H	H
98	0	0	0	0	H	H	B	B	B	B	B	B	B	B	B	B	H	B	B	B	B	B	B	B	H	H
99	1	1	1	1	H	H	H	H	H	H	H	H	H	H	H	H	H	B	B	B	B	H	H	H	H	H
100	0	0	0	0	H	B	B	B	B	B	B	B	B	B	B	H	H	B	B	B	B	B	H	H	H	A
101	0	0	0	0	H	H	H	H	H	H	H	H	H	H	H	B	B	A	A	A	A	A	A	A	A	A
102	1	1	1	1	B	H	H	H	H	H	H	H	H	H	H	A	A	A	A	A	A	A	A	A	A	H
103	1	1	1	1	H	A	A	H	H	H	H	H	H	H	H	H	H	A	A	A	A	A	A	A	A	A
104	1	1	1	1	H	H	H	A	A	A	A	A	A	NA	A	H	H	H	H	H	H	H	H	H	H	H
105	0	0	0	0	H	H	H	H	H	H	H	H	H	H	H	H	H	B	B	B	B	B	B	B	B	B
106	0	0	0	0	H	H	H	H	H	H	H	H	H	A	A	A	A	H	H	H	H	H	B	B	B	B
107	0	0	0	0	H	H	H	H	H	H	H	H	H	H	A	B	B	A	A	A	A	A	A	A	A	H
108	1	1	1	1	H	A	A	A	A	A	A	A	A	A	A	B	B	A	A	A	H	H	H	H	H	H
109	1	1	1	1	NA	A	A	A	A	A	NA	A	A	A	A	B	NA	H	H	H	H	H	NA	H	H	H
110	0	0	0	0	B	B	B	B	B	B	B	B	B	B	B	H	B	H	H	H	A	A	A	A	A	H
111	0	0	0	0	NA	B	B	B	B	B	B	B	B	B	B	NA	H	NA	B	B	B	B	B	B	B	H
112	0	0	0	0	H	H	H	H	H	H	H	H	H	H	H	H	H	H	H	H	H	H	H	H	H	B
113	0	0	0	0	A	H	H	H	H	H	H	H	H	H	H	B	B	B	B	B	H	H	H	H	H	H
114	1	0	0	0	B	B	B	H	H	H	H	H	H	H	H	H	H	H	B	B	B	B	B	B	B	B
115	1	1	1	0	NA	A	A	A	A	A	A	A	H	H	H	H	H	A	A	A	A	A	A	A	A	H
116	0	0	0	0	A	A	H	H	H	H	H	H	H	H	H	H	H	H	H	H	H	H	B	H	H	A
117	1	0	1	1	H	H	H	H	H	H	H	B	B	B	B	H	B	A	A	A	A	A	A	H	H	B
118	1	1	0	0	H	A	A	A	A	A	A	H	H	H	H	H	H	B	B	B	B	B	B	B	B	B
119	0	0	0	0	NA	A	A	NA	A	A	NA	A	NA	A	H	H	A	H	H	H	H	H	H	H	H	A
120	1	1	1	1	A	A	A	A	A	A	A	A	A	A	A	H	H	B	B	B	B	B	B	B	B	H
121	0	0	0	0	H	H	H	H	H	H	H	H	H	B	H	H	H	H	H	H	H	H	H	H	H	H
122	1	1	0	0	B	H	H	H	H	H	H	H	H	H	H	B	B	H	H	H	H	H	H	H	H	H
123	0	0	0	0	H	B	B	B	B	B	B	B	B	B	B	B	B	H	H	H	H	H	H	H	H	H
124	1	0	1	0	B	B	H	H	H	H	H	H	H	H	H	H	H	H	H	H	H	H	H	H	B	B
125	0	0	0	0	H	H	H	H	H	H	H	H	H	B	B	H	B	A	H	H	H	H	H	H	H	A
126	0	0	0	0	NA	NA	H	NA	NA	A	NA	NA	B	A	H	NA	NA	H	B	B	B	B	B	B	B	B
127	1	1	1	1	H	H	H	H	H	H	H	A	A	A	A	H	H	H	H	H	H	H	H	H	H	B
128	1	1	1	1	H	B	B	B	B	B	B	B	B	B	B	H	H	A	A	A	A	A	A	A	A	A
129	1	1	1	1	A	A	A	A	A	A	A	A	H	B	B	A	A	B	B	B	H	H	H	H	H	H
130	1	1	1	1	H	H	H	H	H	H	H	H	H	B	B	A	A	H	H	H	H	H	A	A	A	A
131	1	1	1	1	H	H	A	A	A	H	H	H	H	B	B	A	A	H	H	H	H	H	H	H	H	H
132	0	0	0	0	A	A	A	A	A	A	A	A	H	H	H	H	H	H	H	H	H	H	H	H	H	B
133	0	0	0	0	H	H	B	B	B	B	B	B	B	B	B	H	H	B	B	B	B	B	H	H	H	H
134	0	0	0	0	B	B	B	H	H	H	H	H	H	H	H	H	H	B	B	B	B	B	B	B	B	H
135	0	0	0	0	A	H	H	H	B	B	B	B	B	B	B	H	H	H	H	H	H	H	H	H	H	H
136	0	0	0	0	NA	H	A	NA	A	A	A	A	NA	A	A	B	NA	A	A	A	A	A	A	A	A	B
137	0	0	0	0	A	A	A	A	A	A	A	A	A	A	A	H	H	A	A	A	H	H	H	H	H	H
138	0	0	0	0	A	H	H	H	H	H	H	H	H	H	H	B	H	B	B	B	B	B	B	B	B	B
139	1	0	0	0	NA	NA	A	NA	NA	A	NA	A	NA	A	A	H	NA	H	H	H	H	H	NA	H	H	H
140	0	0	0	0	A	A	A	H	H	H	H	H	H	H	H	B	B	H	H	A	A	A	A	A	A	H
141	0	0	0	0	H	H	H	H	H	H	H	H	H	H	H	H	B	H	H	H	H	H	H	H	A	A
142	1	1	1	0	A	A	A	A	A	A	A	A	A	A	A	H	B	H	H	H	H	H	H	H	A	A
143	0	0	0	0	H	NA	H	H	H	H	NA	H	B	B	B	A	H	B	B	B	B	NA	B	B	B	B
144	1	1	1	1	NA	A	NA	NA	NA	A	NA	NA	NA	NA	A	H	NA	A	A	A	A	A	NA	A	A	H
145	0	0	0	0	H	H	H	H	H	H	H	H	H	H	H	B	B	A	A	A	A	A	A	H	H	H
146	1	0	0	0	H	H	H	H	H	H	H	H	H	H	A	H	H	H	H	H	H	H	H	H	H	A
147	0	0	0	0	H	A	A	A	A	A	A	A	A	A	A	B	B	H	H	H	H	H	H	H	H	B
148	0	0	0	0	B	B	B	B	B	B	B	B	B	B	B	H	B	B	H	H	H	H	H	H	H	H
149	1	1	1	1	NA	H	H	H	H	H	H	H	H	H	H	A	A	A	A	A	A	A	A	A	A	H
150	0	0	0	0	H	H	H	H	H	H	H	H	H	H	H	H	B	A	A	A	A	A	A	A	A	B
151	1	0	0	0	NA	B	B	B	B	B	B	B	B	B	B	H	A	B	B	B	B	H	H	H	A	A
152	1	1	1	1	NA	A	NA	NA	NA	A	A	NA	NA	A	A	H	NA	B	B	B	B	B	B	B	B	H
153	0	1	1	1	NA	NA	H	NA	NA	A	NA	NA	NA	NA	A	NA	NA	A	A	A	A	NA	NA	A	A	A
154	0	0	0	0	H	H	H	B	B	B	B	B	B	B	B	H	H	H	H	H	H	H	H	H	H	H
155	0	0	0	0	H	A	A	A	A	A	A	A	H	H	H	H	H	H	H	H	H	H	H	H	H	A
156	0	0	0	0	H	H	H	H	H	H	H	H	H	NA	H	A	A	H	H	H	H	H	H	H	H	H
157	1	0	0	0	NA	H	H	B	B	B	NA	B	B	B	B	H	B	H	H	H	H	H	H	H	H	B
158	1	1	1	0	H	H	H	H	H	H	A	NA	H	H	H	A	A	B	B	B	B	B	B	B	B	B
159	1	1	1	0	H	H	H	H	H	H	H	H	H	H	H	H	B	A	A	A	A	A	A	A	A	A
160	1	1	1	0	A	A	A	A	A	A	A	A	A	NA	A	H	H	B	B	B	B	B	B	B	B	B
161	1	1	0	0	B	B	B	B	B	B	B	B	B	H	H	H	H	B	B	B	B	B	B	B	H	H
162	0	0	0	0	H	H	B	B	B	B	B	B	B	B	B	B	H	A	A	A	A	A	A	A	A	A
163	1	1	1	1	A	A	H	H	H	H	H	H	H	H	H	H	B	H	H	H	H	H	H	H	H	H
164	1	1	1	1	NA	H	H	H	H	H	H	H	H	H	H	H	H	H	H	H	H	H	H	H	H	H
165	0	0	0	0	B	B	H	H	H	H	H	H	H	H	H	A	H	B	B	B	B	B	B	B	B	B
166	1	1	1	1	NA	B	B	NA	B	B	NA	B	NA	NA	B	H	NA	H	H	H	H	A	NA	A	A	H
167	0	0	0	0	A	A	A	A	A	A	A	A	A	A	A	H	A	A	A	A	A	A	A	A	A	A
168	0	0	0	0	H	A	A	A	A	A	A	H	H	H	H	H	H	A	A	A	A	A	A	A	A	H
169	0	0	0	0	H	H	H	H	H	H	H	H	H	H	H	B	B	A	A	H	H	H	H	H	H	H
170	1	1	0	0	H	A	A	H	H	H	H	H	H	H	H	A	H	A	A	H	H	H	B	B	B	B
171	1	0	0	0	B	B	H	H	H	H	H	H	H	H	H	A	A	H	B	B	B	B	B	B	B	H
172	1	1	1	0	H	A	H	H	H	H	H	H	H	H	H	A	A	H	H	H	H	H	A	A	A	A
173	0	0	0	0	NA	NA	NA	NA	NA	A	NA	NA	NA	NA	A	NA	NA	B	NA	H	A	A	NA	A	A	H
174	1	0	1	0	B	B	H	H	H	H	H	H	H	H	H	B	B	H	H	H	H	H	H	H	H	B
175	0	0	0	0	NA	H	A	A	A	A	A	H	H	H	H	H	B	B	B	B	B	B	B	B	B	B
176	1	1	0	0	H	A	A	A	A	A	A	A	A	H	H	A	A	B	B	B	B	B	B	B	B	H
177	0	0	0	0	H	H	H	H	H	H	H	H	A	H	H	B	B	B	B	B	B	B	B	B	H	H
178	0	0	0	0	NA	A	H	NA	H	A	NA	NA	B	A	H	B	A	A	A	A	H	H	H	H	H	H
179	0	0	0	0	H	B	B	B	B	B	B	B	B	B	B	H	H	B	B	B	B	H	H	H	H	H
180	0	0	0	0	NA	B	H	H	H	H	H	H	B	H	H	H	H	H	H	H	H	H	H	H	H	H
181	0	0	0	0	A	B	B	B	B	B	B	B	B	H	H	H	B	B	B	B	B	B	B	B	B	B
182	0	0	0	0	H	H	A	H	H	A	H	H	H	NA	H	H	H	H	B	B	B	B	B	B	H	H
183	1	1	1	1	NA	A	A	A	A	A	A	A	A	A	A	A	A	H	H	H	H	H	H	H	H	A
184	0	0	0	0	H	H	H	B	B	B	B	H	H	H	H	B	B	B	B	B	B	B	B	B	B	B
185	0	0	0	0	H	H	H	A	A	H	H	H	H	H	H	H	H	H	H	H	H	H	H	H	H	A
186	0	0	0	0	H	B	B	B	B	B	B	B	B	H	H	B	B	H	H	H	H	B	B	B	B	H
187	0	0	0	0	H	H	H	H	H	H	H	H	H	H	NA	H	H	B	B	B	B	B	H	H	H	A
188	0	0	0	0	B	B	B	H	H	H	H	H	H	H	H	H	B	H	H	H	H	H	H	H	H	A
189	0	0	0	0	H	H	H	H	H	H	H	B	B	B	B	A	B	H	H	H	H	H	H	H	H	H
190	1	1	1	1	H	H	A	NA	H	H	H	H	H	H	H	H	H	H	H	H	H	H	H	H	H	H
191	0	0	0	0	A	A	H	H	H	H	H	NA	H	H	H	A	B	NA	B	B	B	B	B	B	H	B
192	0	0	0	0	B	H	H	H	H	H	H	NA	H	H	H	A	H	A	A	A	A	H	H	H	H	H
193	1	0	0	0	NA	A	A	A	A	A	A	A	NA	A	A	A	A	H	H	H	H	H	H	H	H	H
194	0	0	0	0	NA	H	H	H	H	H	H	H	A	H	A	H	H	A	A	A	A	A	H	H	H	H
195	0	0	0	0	NA	H	H	H	H	H	H	H	H	A	A	A	H	B	B	B	B	B	H	H	H	H
196	1	1	1	0	A	A	A	A	A	A	A	A	H	H	H	B	B	A	A	A	A	H	H	H	H	B
