# Supplementary material for: QTL Map of Early- and Late-Stage Perennial Regrowth in Zea diploperennis
Source: Front Plant Sci. 2021 Aug 24;12:707839. doi: 10.3389/fpls.2021.707839 (PMC8421791; doi:10.3389/fpls.2021.707839)
Supplement: Supplementary Figure 1 — Distribution of filtered homozygous “Gigi” SNPs mapped to P39v1 reference assembly. [file Data_Sheet_1.zip › Supplementary File 3.CSV]

ID	Jan	Feb	Mar	May	DCP52	DCP34	DCP29	DCP96	DCP100	DCP23	DCP78	DCP25	DCP172	DCP164	DCP110	DCP114	DCP82	DCP84	DCP64	DCP68
					2	2	2	2	2	2	2	2	7	7	8	8	8	8	8	8
401	0	0	0	0	A	A	A	A	NA	A	A	A	H	H	H	H	H	H	D	H
402	0	0	0	0	H	H	H	H	H	H	H	H	H	A	B	B	B	B	H	B
403	0	0	0	0	H	A	A	A	A	A	A	A	B	H	H	H	H	H	D	H
404	0	0	0	0	H	H	H	H	H	H	H	A	H	H	H	H	H	H	D	H
405	0	0	0	0	H	H	H	H	H	H	H	H	H	NA	H	H	H	H	D	H
406	1	1	1	1	A	A	A	A	A	A	A	A	B	B	A	A	A	A	D	A
407	0	0	0	0	H	B	B	B	B	B	B	B	H	H	H	B	B	B	B	B
408	1	1	1	1	H	H	H	H	H	NA	H	H	A	A	B	B	B	B	B	B
409	0	0	0	0	A	A	A	A	A	A	A	A	A	A	A	NA	A	A	D	A
410	0	0	0	0	H	A	A	A	A	A	A	A	H	H	H	NA	H	H	H	B
411	0	0	0	0	B	B	B	B	B	B	NA	B	A	A	A	NA	A	A	D	A
412	0	0	0	0	H	H	H	H	H	H	H	A	B	H	H	NA	H	H	D	H
413	0	0	0	0	H	H	H	H	H	H	H	H	H	H	H	NA	H	H	B	B
414	0	0	0	0	B	B	B	B	B	B	B	B	H	H	H	NA	H	H	D	H
415	0	0	0	0	H	B	B	B	B	B	H	H	B	B	B	NA	B	B	B	B
416	0	0	0	0	H	H	H	H	H	NA	H	A	H	H	H	NA	H	H	D	A
417	0	0	0	0	H	H	H	H	H	H	A	A	H	H	B	NA	B	B	H	H
418	1	1	1	1	A	A	A	A	A	NA	NA	A	B	B	A	NA	A	A	D	A
419	0	0	0	0	H	H	H	B	B	B	B	B	H	H	B	NA	B	B	B	B
420	0	0	0	0	H	H	H	H	H	H	H	B	H	H	B	NA	B	B	B	B
421	0	0	0	0	H	H	H	H	H	H	H	H	H	B	NA	NA	H	H	D	H
422	0	0	0	0	B	B	B	B	B	B	B	B	B	B	H	NA	H	H	D	H
423	0	0	0	0	H	H	H	H	H	H	A	A	A	A	H	NA	H	H	D	H
424	0	0	0	0	B	B	B	B	B	B	B	B	B	H	H	NA	H	H	D	H
425	1	0	0	0	A	A	A	A	A	A	A	A	H	H	H	NA	H	H	D	H
426	0	0	0	0	H	H	H	H	H	A	A	A	H	A	B	NA	H	H	D	H
427	0	0	0	0	B	B	B	B	B	NA	B	B	A	A	H	NA	H	H	D	H
428	0	0	0	0	A	A	A	A	A	A	A	H	A	A	H	NA	H	B	B	B
429	0	0	0	0	B	B	B	B	B	B	B	B	B	B	A	NA	A	A	D	A
430	0	0	0	0	A	NA	A	A	A	A	A	A	H	H	H	NA	H	H	D	H
431	1	0	0	0	A	A	A	A	A	A	A	A	H	H	B	NA	B	B	B	B
432	0	0	0	0	B	H	H	H	H	H	H	A	H	H	B	NA	B	B	B	B
433	0	0	0	0	H	H	H	H	H	H	H	B	H	H	A	NA	A	A	D	A
434	0	0	0	0	NA	NA	NA	NA	NA	NA	NA	NA	A	A	B	NA	B	B	NA	NA
435	0	0	0	0	A	A	A	A	A	A	NA	A	H	A	B	NA	B	B	B	B
436	0	0	0	0	B	B	B	B	B	B	NA	B	H	B	H	NA	H	B	B	B
437	0	0	0	0	A	A	A	A	A	A	A	H	H	H	H	NA	H	H	D	A
438	0	0	0	0	H	H	H	H	H	H	H	H	H	B	H	NA	H	H	D	H
439	0	0	0	0	B	B	B	B	B	B	B	B	B	B	H	NA	B	B	B	B
440	0	0	0	0	B	B	H	H	H	H	H	H	B	B	A	NA	A	A	D	A
441	0	0	0	0	A	A	A	A	A	A	A	A	H	H	H	NA	H	H	D	H
442	0	0	0	0	B	B	B	B	B	B	B	B	B	B	H	NA	H	H	D	H
443	0	0	0	0	B	B	B	B	B	B	B	A	A	A	B	NA	B	B	B	B
444	0	0	0	0	A	A	A	A	A	NA	NA	NA	H	H	A	NA	A	A	D	A
445	0	0	0	0	H	H	H	H	H	H	H	H	H	A	H	NA	H	H	D	H
446	1	1	1	1	A	A	A	A	A	A	A	A	H	B	H	NA	A	A	D	A
447	0	1	1	1	H	H	H	H	H	H	H	H	H	H	B	NA	B	B	B	B
448	0	0	0	0	A	A	A	A	A	NA	A	A	A	A	A	NA	A	A	D	A
449	0	0	0	0	H	NA	H	H	A	NA	NA	NA	NA	H	H	NA	H	H	D	H
450	0	0	0	0	B	NA	NA	NA	NA	NA	NA	NA	NA	H	A	NA	A	A	NA	A
451	0	0	0	0	H	H	H	H	H	H	H	H	A	A	H	NA	H	H	D	H
452	0	0	0	0	A	NA	B	NA	H	NA	NA	NA	A	A	A	NA	A	A	D	NA
453	0	0	0	0	NA	B	B	B	B	B	B	B	A	NA	B	NA	H	H	NA	H
454	0	0	0	0	A	A	A	A	A	A	A	A	H	H	H	NA	H	H	D	H
455	0	0	0	0	H	H	H	H	H	NA	H	NA	B	B	H	NA	H	H	D	H
456	0	0	0	0	B	B	H	H	H	H	H	A	A	A	H	NA	H	H	D	H
457	0	0	0	0	B	B	B	B	B	B	B	B	H	H	H	NA	H	B	B	B
458	0	0	0	0	H	A	A	H	H	H	H	A	H	H	H	NA	H	H	D	H
459	0	0	0	0	H	H	H	H	H	H	H	A	A	A	H	NA	H	A	D	H
460	0	0	0	0	H	H	H	H	H	H	H	H	A	A	B	NA	H	B	B	H
461	0	0	0	0	B	H	H	H	H	H	H	H	A	A	B	NA	B	B	NA	B
462	0	0	0	0	H	NA	H	H	H	H	H	A	H	H	H	NA	H	A	D	A
463	0	0	0	0	H	H	H	H	H	H	A	A	H	H	H	NA	H	H	H	H
464	0	0	0	0	H	H	H	H	H	H	H	H	B	A	H	NA	H	H	D	H
465	0	0	1	0	B	B	B	B	B	B	B	B	B	B	H	NA	H	H	H	B
466	0	0	0	0	H	H	H	H	H	H	A	A	H	A	B	NA	B	B	B	B
467	0	0	0	0	H	H	H	H	H	H	H	NA	H	H	B	NA	H	H	D	H
468	0	0	0	0	A	A	A	A	A	A	A	H	H	H	A	NA	A	A	D	A
469	0	0	0	0	A	A	A	A	A	A	A	A	H	H	A	NA	A	A	D	A
470	0	0	0	0	H	H	H	H	H	H	H	A	H	B	A	NA	A	A	D	A
471	0	0	0	0	H	H	H	H	H	H	H	A	B	B	A	NA	A	A	D	A
472	0	0	0	0	B	B	B	B	B	B	B	H	B	B	H	NA	H	H	H	H
473	0	0	0	0	H	H	H	B	B	H	H	H	B	B	H	NA	H	H	D	B
474	0	0	0	0	H	H	H	H	H	H	H	H	H	B	H	NA	A	A	D	A
475	0	0	0	0	A	A	A	H	H	H	H	H	B	B	H	NA	H	H	B	B
476	0	0	0	0	A	A	A	A	A	A	A	A	H	H	H	NA	H	H	D	H
477	0	0	0	0	H	A	A	A	A	A	A	B	H	B	B	NA	B	B	B	B
478	0	0	0	0	A	A	A	A	A	A	B	B	A	A	H	NA	A	A	D	A
479	0	0	0	0	B	B	B	B	B	B	B	A	H	H	H	NA	A	A	NA	B
480	0	0	0	0	H	H	H	H	H	H	H	H	H	H	H	NA	H	H	D	H
481	0	0	0	0	B	B	H	H	H	H	H	H	H	H	B	NA	B	B	H	B
482	0	0	0	0	H	B	B	B	B	B	B	B	A	A	A	NA	A	A	D	A
483	0	0	0	0	A	B	B	B	B	B	B	B	H	H	H	NA	H	H	D	H
484	0	0	0	0	H	H	A	A	A	A	A	A	A	A	H	NA	H	H	D	H
485	0	0	0	0	H	H	H	H	H	H	B	B	B	B	H	NA	H	H	D	H
486	0	0	0	0	A	B	H	H	H	H	H	A	H	H	B	NA	B	B	B	B
487	0	0	0	0	H	H	H	H	H	H	H	A	H	H	A	NA	A	H	D	H
488	0	0	1	1	H	H	H	H	H	H	H	H	H	H	H	NA	H	B	H	B
489	0	0	0	0	A	A	A	A	A	A	A	A	A	H	B	NA	H	H	D	A
490	0	0	0	0	A	NA	A	A	NA	A	H	A	H	H	B	NA	B	B	H	B
491	0	0	0	0	H	B	B	B	NA	B	B	H	H	H	H	NA	H	H	B	NA
492	0	0	0	0	B	B	B	B	B	B	B	A	B	B	H	NA	H	H	D	H
493	0	0	0	0	A	A	A	A	A	A	A	A	H	H	NA	NA	NA	NA	NA	H
494	0	0	0	0	A	NA	A	A	NA	A	A	B	A	A	B	NA	B	B	B	B
495	0	0	0	0	A	NA	NA	NA	NA	A	NA	A	NA	A	H	NA	NA	NA	NA	NA
496	0	0	0	0	B	B	B	H	H	B	H	B	H	H	H	NA	H	H	D	H
497	0	0	0	0	H	H	H	H	NA	H	H	H	B	B	H	H	NA	A	D	A
498	0	0	0	0	H	H	H	H	H	H	H	H	H	H	H	H	H	H	H	H
499	0	0	0	0	H	H	H	H	H	A	A	H	H	A	A	A	A	A	D	A
500	0	0	0	0	A	A	A	A	A	A	A	H	A	A	H	H	H	H	H	H
501	0	0	0	0	B	B	B	B	B	B	B	B	B	H	A	A	A	A	D	A
502	0	0	0	0	B	B	B	B	B	B	NA	B	H	H	B	NA	B	B	B	B
503	1	1	1	0	H	H	H	H	H	H	H	H	B	B	B	B	B	B	B	B
504	0	0	0	0	H	H	H	H	H	H	H	H	B	H	H	H	B	B	B	B
505	0	0	0	0	H	H	H	H	H	H	H	H	H	H	B	B	H	H	D	H
506	0	0	0	0	A	NA	A	A	A	A	A	A	H	H	H	H	H	H	H	H
507	0	0	0	0	H	H	H	H	H	H	H	H	B	B	H	H	H	H	H	H
508	1	1	0	0	H	H	H	H	H	H	H	H	B	B	H	H	H	H	H	H
509	0	0	0	0	B	H	H	H	H	H	H	H	B	H	B	B	B	B	B	B
510	1	1	1	1	H	H	H	A	A	A	NA	A	H	H	A	A	A	A	D	A
511	0	0	0	0	H	H	H	H	H	H	H	H	H	H	A	A	A	A	D	A
512	0	0	0	0	B	NA	B	B	B	B	B	B	B	B	NA	H	H	H	H	H
513	0	0	0	0	B	B	B	B	B	B	B	B	B	B	H	H	H	H	H	H
514	0	0	0	0	A	H	H	H	H	H	H	H	H	H	H	NA	H	H	H	H
515	0	0	0	0	H	H	H	H	H	H	H	H	H	H	H	H	H	H	H	H
516	0	0	0	0	H	H	H	B	B	B	B	B	B	B	H	H	H	H	H	H
517	0	0	0	0	A	A	A	A	A	A	A	A	B	B	B	B	B	B	H	H
518	0	0	0	0	H	H	H	H	H	H	H	H	H	H	H	H	H	H	H	H
519	0	0	0	0	H	H	A	A	A	A	A	H	H	H	B	H	H	H	H	H
520	0	0	0	0	B	B	B	B	B	B	B	B	B	NA	H	H	H	H	H	H
521	0	0	0	0	H	H	B	B	B	B	B	H	A	H	H	H	H	B	B	B
522	0	0	0	0	A	NA	H	H	H	B	B	B	A	A	B	B	B	B	B	B
523	0	0	0	0	H	H	H	H	H	H	H	H	H	H	B	B	B	H	H	H
524	0	0	0	0	B	H	H	H	H	H	H	H	B	B	H	H	H	H	H	H
525	0	0	0	0	H	B	B	B	B	B	B	B	A	A	H	H	H	H	H	H
526	0	0	0	0	B	B	B	B	B	B	B	B	H	H	B	B	B	B	B	B
527	0	0	0	0	H	H	H	H	H	H	H	H	H	H	A	A	A	A	D	A
528	0	0	0	0	A	A	A	A	A	A	A	H	H	H	B	B	B	H	H	H
529	0	0	0	0	H	A	A	A	A	A	A	A	H	H	A	H	H	H	H	H
530	0	1	1	1	A	NA	A	A	A	A	A	A	H	H	H	H	H	H	H	H
531	0	0	0	0	H	H	H	H	H	H	NA	NA	H	H	B	B	B	B	B	B
532	0	0	0	0	B	B	B	B	B	B	B	B	B	B	H	H	H	H	H	H
533	0	0	0	0	H	H	H	H	H	H	H	H	H	H	H	H	H	H	H	H
534	0	0	0	0	H	H	H	H	H	H	H	H	A	A	B	B	B	B	B	B
535	0	0	0	0	B	B	B	B	B	B	B	NA	H	H	A	A	A	A	D	A
536	0	0	0	0	A	H	H	H	H	H	H	H	A	A	A	A	A	A	D	A
537	0	0	0	0	H	H	H	H	H	H	H	H	B	B	B	B	B	B	H	H
538	0	0	0	0	B	B	B	B	B	B	B	B	H	H	H	A	A	A	D	A
539	0	1	1	1	A	A	A	A	A	A	NA	NA	A	H	H	NA	B	B	D	H
540	1	1	1	1	H	NA	NA	A	A	A	NA	NA	H	H	H	NA	H	H	D	H
541	0	0	0	0	H	H	H	A	A	A	A	A	H	H	H	H	H	H	H	H
542	0	0	0	0	B	B	B	B	B	B	B	B	H	H	B	B	B	B	B	H
543	0	0	0	0	H	H	H	H	H	H	H	H	B	B	H	H	H	H	H	H
544	0	0	0	0	A	A	A	A	A	A	H	H	H	NA	H	H	H	H	H	H
545	0	0	0	0	B	B	B	B	B	B	H	H	A	H	B	B	B	B	B	B
546	0	0	0	0	B	B	B	B	B	B	B	B	B	B	B	B	B	B	B	B
547	0	0	0	0	A	A	A	A	A	H	H	H	B	B	H	H	H	H	H	H
548	0	1	1	1	H	H	H	H	H	H	NA	H	B	B	H	H	H	H	H	H
549	0	0	0	0	B	B	B	B	B	B	B	B	B	B	H	H	H	H	H	H
550	0	0	0	0	B	B	B	B	B	B	B	B	H	B	A	A	A	A	D	A
551	0	0	0	0	A	A	A	A	A	A	A	A	B	B	H	H	H	H	H	H
552	0	0	0	0	B	B	B	B	B	B	B	B	B	B	A	A	A	A	D	A
553	0	0	0	0	H	H	H	H	H	H	H	H	B	B	NA	B	B	B	B	B
554	0	0	0	0	H	H	H	H	H	H	H	H	H	H	H	H	H	H	H	H
555	0	0	0	0	H	H	H	H	H	H	H	H	H	H	H	H	B	B	B	B
556	0	1	0	0	H	H	A	NA	A	A	A	A	H	H	B	NA	B	B	B	B
557	0	0	0	0	H	H	H	H	H	H	NA	H	B	B	H	H	H	H	H	H
558	0	0	0	0	H	B	B	B	B	B	B	B	H	H	B	B	B	B	B	B
559	0	0	0	0	B	H	H	H	H	H	H	H	A	A	H	H	H	H	H	H
560	0	0	0	0	B	B	B	B	B	B	B	H	H	H	H	NA	H	H	H	H
561	0	0	0	0	H	A	A	A	A	H	H	H	H	B	B	B	B	B	B	B
562	0	0	0	0	B	H	H	H	H	H	H	H	NA	B	A	A	A	A	D	A
563	1	1	1	1	A	A	H	H	H	H	H	H	H	H	A	A	H	H	H	H
564	0	0	0	0	A	H	H	H	H	H	H	NA	H	H	H	NA	H	H	H	H
565	0	0	0	0	H	NA	H	H	H	H	H	H	B	B	B	B	B	B	H	H
566	0	0	0	0	H	NA	A	A	A	A	A	A	A	A	H	H	H	H	H	H
567	0	0	0	0	B	B	B	B	B	B	B	B	A	A	H	H	H	H	H	H
568	0	0	0	0	H	H	H	H	H	H	H	B	H	H	H	H	H	H	H	H
569	0	0	0	0	H	B	B	B	B	B	B	B	NA	B	H	H	H	H	H	H
577	1	1	1	1	A	NA	A	A	A	A	A	A	H	H	A	A	A	A	D	A
589	1	1	1	1	H	A	A	A	A	A	A	A	H	A	A	A	A	A	H	H
594	1	1	0	0	H	H	H	H	H	H	H	H	H	H	H	H	H	H	H	H
596	0	1	1	1	A	A	A	H	H	H	NA	H	A	A	A	A	H	H	H	H
600	1	1	1	1	B	H	H	H	H	H	H	H	H	H	H	H	H	H	H	H
615	1	1	1	1	H	H	H	H	H	H	H	H	B	B	A	A	A	A	D	A
632	0	1	1	1	H	H	H	H	H	H	H	A	B	B	H	H	H	H	H	H
638	0	1	1	0	B	B	B	B	B	B	B	B	H	B	NA	H	H	H	H	H
643	1	1	1	1	H	H	H	H	H	H	H	H	H	H	A	A	H	H	H	H
649	1	1	1	1	A	A	A	A	A	A	A	A	B	B	H	H	H	A	D	A
654	0	0	1	1	A	NA	A	A	A	A	A	NA	H	H	H	NA	H	H	D	H
683	1	1	0	0	H	H	A	A	H	A	NA	A	B	B	A	A	A	A	D	A
691	0	1	1	1	H	NA	NA	H	H	H	NA	H	A	A	H	H	H	H	D	H
705	1	1	0	0	H	H	A	A	A	A	A	A	H	H	H	H	H	H	H	H
742	0	1	1	1	H	H	H	H	H	H	H	H	A	H	B	B	B	B	B	B
752	1	1	1	1	A	A	A	A	A	A	A	A	H	H	H	H	H	H	H	H
762	0	1	0	0	A	H	A	A	A	A	A	A	NA	H	NA	H	H	H	H	H
773	1	1	1	0	H	B	B	B	B	B	B	B	H	H	H	H	H	H	NA	H
777	0	1	1	1	B	B	B	B	B	H	H	H	H	H	B	B	B	B	B	B
790	1	1	0	0	H	B	H	H	H	H	H	H	H	B	A	A	A	A	D	A
793	1	1	1	0	B	H	H	H	H	H	H	H	NA	H	H	H	H	H	H	H
799	1	1	1	0	H	NA	A	A	A	A		NA	H	H	NA	H	H	H	B	B
728	1	1	1	1	A	A	A	A	A	A	A	A	H	NA	A	NA	A	A	D	A
