# Supplementary material for: QTL Map of Early- and Late-Stage Perennial Regrowth in Zea diploperennis
Source: Front Plant Sci. 2021 Aug 24;12:707839. doi: 10.3389/fpls.2021.707839 (PMC8421791; doi:10.3389/fpls.2021.707839)
Supplement: Supplementary Figure 1 — Distribution of filtered homozygous “Gigi” SNPs mapped to P39v1 reference assembly. [file Data_Sheet_1.zip › Supplementary File 4.XLSX]

## Sheet: Sheet1
Supplementary File 4: Regrowth phenotypes of P39/'Gigi' F2 plants used to generate Table 1. RG=regrowth; NRG=no regrowth.
Individual	2019-04-11	2019-08-22
1	RG	NRG
2	NA	NA
3	NRG	RG
4	RG	RG
5	RG	NRG
6	RG	RG
7	RG	RG
8	NRG	NRG
9	RG	RG
10	NRG	NRG
11	RG	NRG
12	RG	NRG
13	RG	RG
14	RG	RG
15	NRG	NRG
16	RG	RG
17	NRG	NRG
18	NRG	NRG
19	RG	NRG
20	NRG	NRG
21	RG	NRG
22	RG	RG
23	RG	NRG
24	RG	NRG
25	RG	RG
26	RG	RG
27	NRG	NRG
28	NRG	NRG
29	RG	NRG
30	NRG	NRG
31	NRG	NRG
32	RG	NRG
33	RG	RG
34	NRG	NRG
35	RG	RG
36	NRG	NRG
37	NRG	NRG
38	NRG	NRG
39	NRG	NRG
40	NRG	NRG
41	NRG	NRG
42	NRG	NRG
43	NA	NA
44	RG	RG
45	RG	RG
46	NRG	NRG
47	NRG	NRG
48	RG	RG
49	RG	RG
50	RG	NRG
51	NRG	NRG
52	NRG	NRG
53	RG	RG
54	RG	NRG
55	NRG	NRG
56	NRG	NRG
57	NRG	NRG
58	RG	NRG
59	NRG	NRG
60	RG	RG
61	NRG	NRG
62	NRG	NRG
63	NRG	NRG
64	RG	NRG
65	RG	NRG
66	NRG	NRG
67	NRG	NRG
68	NRG	NRG
69	RG	RG
70	RG	NRG
71	NRG	NRG
72	RG	NRG
73	NRG	NRG
74	NRG	NRG
75	NRG	NRG
76	NRG	NRG
77	NRG	NRG
78	RG	NRG
79	NRG	NRG
80	NRG	NRG
81	RG	RG
82	RG	RG
83	NRG	NRG
84	NRG	NRG
85	NRG	NRG
86	NRG	NRG
87	NRG	NRG
88	NRG	NRG
89	NRG	NRG
90	RG	NRG
91	NRG	NRG
92	NRG	NRG
93	NRG	NRG
94	RG	RG
95	RG	NRG
96	RG	NRG
97	RG	NRG
98	NRG	NRG
99	NRG	NRG
100	NRG	NRG
101	NRG	NRG
102	NRG	NRG
103	NRG	NRG
104	NRG	NRG
105	NA	NA
106	RG	NRG
107	NRG	NRG
108	NRG	NRG
109	RG	RG
110	NRG	NRG
111	NRG	NRG
112	NRG	NRG
113	NRG	NRG
114	NRG	NRG
115	RG	RG
116	RG	RG
117	NRG	NRG
118	NRG	NRG
119	NRG	NRG
120	RG	RG
121	NRG	NRG
122	NRG	NRG
123	RG	NRG
124	RG	NRG
125	RG	RG
126	NRG	NRG
127	NRG	NRG
128	NRG	NRG
129	NRG	NRG
130	NRG	NRG
131	NA	NA
132	NRG	NRG
133	NRG	NRG
134	NRG	NRG
135	NRG	RG
136	NRG	NRG
137	RG	NRG
138	NRG	NRG
139	NRG	NRG
140	RG	NRG
141	RG	NRG
142	NRG	NRG
143	NRG	NRG
144	NRG	NRG
145	NRG	NRG
146	RG	NRG
147	NRG	NRG
148	NRG	NRG
149	NRG	NRG
150	RG	NRG
151	NRG	NRG
152	RG	RG
153	RG	NRG
154	RG	NRG
155	NRG	NRG
156	NRG	NRG
157	NRG	NRG
158	NRG	NRG
159	NRG	NRG
160	NRG	NRG
161	NRG	NRG
162	NRG	NRG
163	NRG	NRG
164	NRG	NRG
165	NRG	NRG
166	RG	RG
167	NRG	NRG
168	NRG	NRG
169	NRG	NRG
170	NRG	NRG
171	NRG	NRG
172	NRG	NRG
173	NRG	NRG
174	NRG	NRG
175	RG	NRG
176	NRG	NRG
177	NRG	NRG
178	NRG	NRG
179	NRG	NRG
180	RG	NRG
181	RG	NRG
182	RG	NRG
183	NRG	NRG
184	NRG	NRG
185	NRG	NRG
186	NRG	NRG
187	NRG	NRG
188	NRG	NRG
189	NRG	NRG
190	RG	NRG
191	RG	NRG
192	NRG	NRG
193	NRG	NRG
194	NRG	NRG
195	RG	NRG
196	NRG	NRG
197	RG	RG
198	NRG	NRG
199	NRG	NRG
200	RG	NRG
201	NRG	NRG
202	RG	NRG
203	NRG	NRG
204	NRG	NRG
205	NRG	NRG
206	NRG	NRG
207	NRG	NRG
208	RG	NRG
209	RG	RG
210	NRG	NRG
211	NRG	NRG
212	NRG	NRG
213	NRG	NRG
214	NRG	NRG
215	NRG	NRG
216	RG	RG
217	RG	NRG
218	NRG	NRG
219	RG	RG
220	NRG	NRG
221	RG	NRG
222	RG	RG
223	NRG	NRG
224	NRG	NRG
225	RG	RG
226	NRG	NRG
227	NA	NA
228	RG	RG
229	RG	RG
230	RG	NRG
231	RG	NRG
232	RG	NRG
233	NRG	NRG
234	NRG	NRG
235	RG	NRG
236	RG	RG
237	NRG	NRG
238	RG	RG
239	RG	RG
240	RG	RG
241	RG	RG
242	NRG	NRG
243	RG	RG
244	NRG	NRG
245	NRG	NRG
246	NRG	NRG
247	RG	NRG
248	NRG	NRG
249	NRG	NRG
250	RG	RG
251	RG	NRG
252	RG	NRG
253	NRG	NRG
254	RG	NRG
255	RG	RG
256	RG	RG
257	NRG	NRG
258	RG	RG
259	NRG	NRG
260	NRG	NRG
261	NRG	NRG
262	NRG	NRG
263	RG	NRG
264	RG	NRG
265	NRG	NRG
266	RG	NRG
267	NRG	NRG
268	RG	RG
269	NRG	NRG
270	RG	NRG
271	NRG	NRG
272	RG	RG
273	RG	NRG
274	NRG	NRG
275	RG	NRG
276	NRG	NRG
277	NRG	NRG
278	RG	RG
279	NRG	NRG
280	NRG	NRG
281	RG	NRG
282	NRG	NRG
283	RG	NRG
284	RG	NRG
285	RG	RG
286	NRG	NRG
287	RG	RG
288	NRG	NRG
289	NRG	NRG
290	RG	RG
291	RG	NRG
292	RG	RG
293	NRG	NRG
294	NRG	NRG
295	RG	RG
296	RG	NRG
297	NRG	NRG
298	NRG	NRG
299	RG	RG
300	RG	NRG
301	NRG	NRG
302	NRG	NRG
303	RG	RG
304	RG	RG
305	RG	NRG
306	NRG	NRG
307	NRG	NRG
308	RG	RG
309	NRG	NRG
310	RG	RG
311	NRG	NRG
312	RG	NRG
313	NRG	NRG
314	NRG	NRG
315	NRG	NRG
316	RG	NRG
317	RG	NRG
318	RG	RG
319	RG	RG
320	NRG	NRG
321	NRG	NRG
322	RG	NRG
323	NRG	NRG
324	NRG	NRG
325	NRG	NRG
326	NRG	NRG
327	NRG	NRG
328	RG	RG
329	NRG	NRG
330	RG	RG
331	NRG	NRG
332	NRG	NRG
333	RG	RG
334	NRG	NRG
335	NRG	NRG
336	NRG	NRG
337	RG	RG
338	NRG	NRG
339	NRG	NRG
340	RG	NRG
341	RG	NRG
342	NRG	NRG
343	RG	RG
344	NRG	NRG
345	RG	RG
346	NRG	NRG
347	RG	RG
348	RG	NRG
349	NRG	NRG
350	RG	RG
351	NRG	NRG
352	RG	NRG
353	NRG	NRG
354	NRG	NRG
355	NRG	NRG
356	NRG	NRG
357	NRG	NRG
358	NRG	NRG
359	RG	NRG
360	NRG	NRG
361	NRG	NRG
362	RG	NRG
363	NRG	NRG
364	NRG	NRG
365	NRG	NRG
366	NRG	NRG
367	RG	NRG
368	RG	NRG
369	RG	RG
370	RG	NRG
371	NRG	NRG
372	RG	NRG
373	RG	NRG
374	NRG	NRG
375	RG	NRG
376	NRG	NRG
377	NRG	NRG
378	RG	RG
379	NRG	NRG
380	RG	RG
381	NRG	NRG
382	NRG	NRG
383	RG	NRG
384	RG	RG
385	NRG	NRG
386	RG	RG
387	RG	RG
388	NRG	NRG
389	NRG	NRG
390	NRG	NRG
391	RG	NRG
392	RG	RG
393	NA	NA
394	NA	NA
395	NRG	NRG
396	NRG	NRG
397	NRG	NRG
398	NRG	NRG
399	RG	RG
400	RG	RG
401	NRG	NRG
402	NRG	NRG
403	NRG	NRG
404	RG	RG
405	NRG	NRG
406	NRG	NRG
407	NRG	NRG
408	RG	RG
409	RG	RG
410	NRG	NRG
411	NRG	NRG
412	NRG	NRG
413	NRG	NRG
414	RG	RG
415	NA	NA
416	NRG	NRG
417	RG	RG
418	RG	NRG
419	NRG	NRG
420	RG	RG
421	RG	NRG
422	RG	RG
423	NRG	NRG
424	RG	RG
425	RG	RG
426	RG	RG
427	RG	RG
428	NRG	NRG
429	NRG	NRG
430	NRG	NRG
431	NRG	NRG
432	NRG	NRG
433	NRG	NRG
434	RG	NRG
435	RG	RG
436	NRG	NRG
437	RG	NRG
438	RG	NRG
439	NRG	RG
440	NRG	NRG
441	NRG	NRG
442	NRG	NRG
443	RG	NRG
444	RG	RG
445	NRG	NRG
446	RG	NRG
447	NRG	NRG
448	RG	RG
449	RG	NRG
450	NRG	NRG
451	RG	NRG
452	RG	NRG
453	NRG	NRG
454	NRG	NRG
455	NRG	NRG
456	NRG	RG
457	NRG	NRG
458	NRG	NRG
459	NRG	NRG
460	RG	NRG
461	NRG	NRG
462	RG	RG
463	NRG	NRG
464	NRG	NRG
465	NRG	NRG
466	NRG	NRG
467	NRG	NRG
468	NRG	NRG
469	RG	RG
470	NRG	NRG
471	RG	RG
472	NRG	NRG
473	RG	RG
474	RG	NRG
475	NA	NA
476	NRG	NRG
477	NRG	NRG
478	NRG	NRG
479	RG	RG
480	RG	NRG
481	NRG	NRG
482	NRG	NRG
483	NRG	NRG
484	RG	NRG
485	NA	NA
486	NRG	NRG
487	NRG	NRG
488	NRG	NRG
489	NRG	NRG
490	RG	NRG
491	NRG	NRG
492	RG	NRG
493	NRG	NRG
494	NRG	NRG
495	RG	RG
496	RG	NRG
497	NRG	NRG
498	NRG	NRG
499	RG	NRG
500	NRG	NRG
501	NRG	NRG
502	RG	NRG
503	RG	RG
504	NRG	NRG
505	NA	NA
506	RG	NRG
507	NRG	NRG
RG	203	104
NRG	293	392
NA	11	11
Percent RG	0.409274	0.209677
