# Supplementary material for: QTL Map of Early- and Late-Stage Perennial Regrowth in Zea diploperennis
Source: Front Plant Sci. 2021 Aug 24;12:707839. doi: 10.3389/fpls.2021.707839 (PMC8421791; doi:10.3389/fpls.2021.707839)
Supplement: Supplementary Figure 1 — Distribution of filtered homozygous “Gigi” SNPs mapped to P39v1 reference assembly. [file Data_Sheet_1.zip › Supplementary File 5.XLSX]

## Sheet: Sheet1
Supplementary File 5: Genotypes for P39/'Gigi' F2 regrown plants used to generate Table 2. 'Z' denotes 'Gigi' homozygote; 'H' denotes heterozygote; 'P' denotes P39 homozygote.
ID	DCP23/24	DPP 7/8	DCP84/85
	chr2	chr7	chr8
	44661546	4517874	139556091
3	Z	P	H
4	H	Z	Z
6	H	H	H
7	Z	H	H
9	Z	H	H
14	H	H	P
22	Z	H	H
45	Z	P	Z
60	H	P	H
69	H	H	H
81	H	Z	Z
109	H	Z	H
115	H	Z	H
125	H	H	Z
135	NA	H	H
166	H	P	P
197	P	H	Z
209	H	P	Z
420	Z	P	P
422	H	Z	Z
135	NA	H	P
439	Z	H	H
444	Z	H	P
448	NA	H	Z
456	H	H	Z
473	H	H	Z
503	H	Z	H
16	H	Z	H
152	Z	P	H
250	Z	P	P
345	H	P	H
404	Z	P	Z
408	H	H	H
278	H	P	H
417	H	H	H
427	H	H	Z
350	Z	H	Z
387	H	Z	Z
479	H	Z	Z
A	Z	H	Z
B	H	H	Z
C	H	H	Z
E	H	P	Z
F	H	H	P
G	P	Z	Z
H	Z	H	Z
I	H	P	H
J	Z	H	P
K	Z	H	H
L	H	H	H
M	H	P	Z
303	H	H	Z
318	H	Z	Z
328	Z	Z	Z
386	Z	P	P
392	H	Z	H
399	P	H	P
400	H	H	H
425	H	P	Z
33	H	H	Z
35	H	P	H
44	NA	H	P
48	Z	P	H
49	Z	P	Z
53	H	H	H
120	H	H	Z
180	H	P	Z
216	H	P	Z
225	H	H	H
228	Z	NA	H
235	P	P	Z
25	P	H	H
26	P	H	H
82	H	Z	Z
94	Z	H	H
219	P	H	Z
222	Z	P	H
229	H	P	Z
236	H	P	H
240	H	Z	H
241	H	Z	H
255	H	P	H
243	Z	P	H
258	H	P	Z
268	Z	H	H
272	Z	H	Z
285	H	NA	Z
287	Z	P	H
290	H	H	H
295	H	H	Z
299	H	Z	Z
304	H	P	H
308	Z	Z	Z
116	H	P	Z
256	Z	P	Z
380	Z	H	P
Z	30	18	43
H	55	44	41
P	7	32	12
