# Supplementary material for: QTL Map of Early- and Late-Stage Perennial Regrowth in Zea diploperennis
Source: Front Plant Sci. 2021 Aug 24;12:707839. doi: 10.3389/fpls.2021.707839 (PMC8421791; doi:10.3389/fpls.2021.707839)
Supplement: Supplementary Figure 1 — Distribution of filtered homozygous “Gigi” SNPs mapped to P39v1 reference assembly. [file Data_Sheet_1.zip › Supplementary File 6.XLSX]

## Sheet: supfile5
Supplementary File 6: Genotypes and regrowth phenotypes for P39/'Gigi' F2 regrown plants used to generate Table 4. 'Z' denotes 'Gigi' homozygote; 'H' denotes heterozygote; 'P' denotes P39 homozygote. For the "regrowth" phenotype, '1' denotes regrowth and '0' non-regrowth.
ID	DCP23/24	DPP 7/8	DCP84/85	Regrowth
	chr2	chr7	chr8
	44661546	4517874	139556091
AD 02	H	P	H	1
AD 04	Z	H	H	1
AD 06	H	P	H	0
AD 07	Z	P	Z	0
AD 12	Z	H	P	4
AD 14	H	P	Z	0
AD 16	H	Z	Z	0
AD 17	Z	H	H	0
AD 19	P	H	H	1
AD 20	H	Z	H	0
AD 22	Z	Z	P	0
AD 23	H	H	H	0
AD 24	H	Z	H	0
AD 26	H	H	P	0
AD 27	P	H	Z	0
AD 29	H	H	P	0
AE 01	H	Z	P	0
AE 05	H	H	H	0
AE 08	H	Z	P	0
AE 12	H	H	H	0
AE 13	P	P	H	2
AE 15	H	H	H	0
AE 17	H	H	Z	0
AE 18	Z	P	H	3
AE 19	Z	H	P	3
AE 21	H	Z	H	7
AE 24	H	H	Z	0
AE 28	H	Z	P	1
AE 29	H	Z	Z	0
AF 04	H	Z	P	0
AF 08	H	H	H	1
AF 09	Z	H	H	2
AF 11	H	H	Z	0
AF 12	H	Z	H	0
AF 16	Z	H	H	0
AF 17	H	P	P	0
AF 18	H	H	Z	0
AF 20	H	H	H	0
AF 23	H	H	P	0
AF 26	Z	P	Z	0
AF 27	H	H	P	0
AG 02	Z	P	P	0
AG 03	H	H	H	0
AG 04	Z	H	H	0
AG 05	Z	H	P	1
AG 08	Z	P	P	0
AG 09	H	H	H	0
AG 10	H	Z	Z	0
AG 14	H	P	P	0
AG 17	H	P	H	0
AG 21	H	H	H	2
AG 22	H	P	Z	0
AG 25	Z	H	H	0
AG 27	H	H	H	0
AG 29	H	H	P	0
AG 30	P	H	H	0
AH 01	P	H	H	0
AH 02	H	H	P	2
AH 03	H	P	P	0
AH 05	H	P	H	0
AH 06	P	H	Z	0
AH 08	Z	H	P	3
AH 11	Z	H	H	0
AH 16	H	H	Z	3
AH 21	P	P	H	0
AH 26	P	P	H	0
AH 30	Z	H	H	0
AI 01	Z	P	P	0
AI 02	Z	P	Z	1
AI 03	P	H	H	0
AI 06	P	Z	P	0
AI 09	H	P	H	0
AI 11	Z	H	P	3
AI 12	H	H	P	2
AI 14	H	H	Z	0
AI 17	H	H	H	1
AI 20	P	P	P	0
AI 23	H	P	Z	0
AJ 01	P	H	Z	0
AJ 03	P	H	H	1
AJ 04	Z	Z	P	3
AJ 06	Z	H	P	2
AJ 09	H	P	P	1
AJ 10	H	Z	H	1
AJ 13	H	P	Z	1
AJ 19	H	Z	H	0
AJ 20	H	Z	P	0
AJ 22	H	H	H	0
AJ 25	Z	P	Z	3
AK 01	Z	H	H	0
AK 03	H	Z	H	4
AK 04	H	P	P	1
AK 05	H	H	P	0
AK 07	H	P	Z	6
AK 12	H	Z	Z	0
AK 14	P	P	Z	0
AK 16	H	P	P	0
AK 17	Z	P	P	0
AK 18	Z	Z	Z	3
AK 19	Z	H	Z	2
AK 22	P	H	Z	0
AK 23	P	H	Z	0
AK 30	Z	P	P	0
AL 01	H	H	P	3
AL 02	H	H	H	3
AL 07	H	P	H	1
